# Supplementary material for: Metabolic Dependency Shapes Bivalent Antiviral Response in Host Cells in Response to Poly:IC: The Role of Glutamine
Source: Viruses. 2024 Aug 30;16(9):1391. doi: 10.3390/v16091391 (PMC11436187; doi:10.3390/v16091391)
Supplement: Supplementary file 1 [file viruses-16-01391-s001.zip]

Archive with 1 entries (1 files):
- viruses-3145894-supplementary.pdf
